# Supplementary material for: Perception of global facial geometry is modulated through experience
Source: PeerJ. 2015 Mar 24;3:e850. doi: 10.7717/peerj.850 (PMC4375970; doi:10.7717/peerj.850)
Supplement: Supplemental Information 1 — Raw data for Experiments 1 and 2. [file peerj-03-850-s001.zip]

Archive with 85 entries (74 files):
- rawdata/
- rawdata/expt1/
- rawdata/expt1/FGE-A_AB-FC_veridicity_UCL2008-02-1.edat
- __MACOSX/
- __MACOSX/rawdata/
- __MACOSX/rawdata/expt1/
- __MACOSX/rawdata/expt1/._FGE-A_AB-FC_veridicity_UCL2008-02-1.edat
- rawdata/expt1/FGE-A_AB-FC_veridicity_UCL2008-03-1.edat
- __MACOSX/rawdata/expt1/._FGE-A_AB-FC_veridicity_UCL2008-03-1.edat
- rawdata/expt1/FGE-A_AB-FC_veridicity_UCL2008-04-1.edat
- __MACOSX/rawdata/expt1/._FGE-A_AB-FC_veridicity_UCL2008-04-1.edat
- rawdata/expt1/FGE-A_AB-FC_veridicity_UCL2008-05-1.edat
- __MACOSX/rawdata/expt1/._FGE-A_AB-FC_veridicity_UCL2008-05-1.edat
- rawdata/expt1/FGE-A_AB-FC_veridicity_UCL2008-06-1.edat
- __MACOSX/rawdata/expt1/._FGE-A_AB-FC_veridicity_UCL2008-06-1.edat
- rawdata/expt1/FGE-A_AB-FC_veridicity_UCL2008-07-1.edat
- __MACOSX/rawdata/expt1/._FGE-A_AB-FC_veridicity_UCL2008-07-1.edat
- rawdata/expt1/FGE-A_AB-FC_veridicity_UCL2008-08-1.edat
- __MACOSX/rawdata/expt1/._FGE-A_AB-FC_veridicity_UCL2008-08-1.edat
- rawdata/expt1/FGE-A_AB-FC_veridicity_UCL2008-09-1.edat
- __MACOSX/rawdata/expt1/._FGE-A_AB-FC_veridicity_UCL2008-09-1.edat
- rawdata/expt1/FGE-A_AB-FC_veridicity_UCL2008-1-1.edat
- __MACOSX/rawdata/expt1/._FGE-A_AB-FC_veridicity_UCL2008-1-1.edat
- rawdata/expt1/FGE-A_AB-FC_veridicity_UCL2008-10-1.edat
- __MACOSX/rawdata/expt1/._FGE-A_AB-FC_veridicity_UCL2008-10-1.edat
- rawdata/expt1/FGE-A_AB-FC_veridicity_UCL2008-11-1.edat
- __MACOSX/rawdata/expt1/._FGE-A_AB-FC_veridicity_UCL2008-11-1.edat
- rawdata/expt1/FGE-A_AB-FC_veridicity_UCL2008-12-1.edat
- __MACOSX/rawdata/expt1/._FGE-A_AB-FC_veridicity_UCL2008-12-1.edat
- rawdata/expt1/FGE-A_AB-FC_veridicity_UCL2008-13-1.edat
- __MACOSX/rawdata/expt1/._FGE-A_AB-FC_veridicity_UCL2008-13-1.edat
- rawdata/expt2/
- rawdata/expt2/fam/
- rawdata/expt2/fam/fge_a_students_ex_withfb_CORRECT_UCL2008-01-1.edat
- __MACOSX/rawdata/expt2/
- __MACOSX/rawdata/expt2/fam/
- __MACOSX/rawdata/expt2/fam/._fge_a_students_ex_withfb_CORRECT_UCL2008-01-1.edat
- rawdata/expt2/fam/fge_a_students_ex_withfb_CORRECT_UCL2008-02-1.edat
- __MACOSX/rawdata/expt2/fam/._fge_a_students_ex_withfb_CORRECT_UCL2008-02-1.edat
- rawdata/expt2/fam/fge_a_students_ex_withfb_CORRECT_UCL2008-03-1.edat
- __MACOSX/rawdata/expt2/fam/._fge_a_students_ex_withfb_CORRECT_UCL2008-03-1.edat
- rawdata/expt2/fam/fge_a_students_ex_withfb_CORRECT_UCL2008-04-1.edat
- __MACOSX/rawdata/expt2/fam/._fge_a_students_ex_withfb_CORRECT_UCL2008-04-1.edat
- rawdata/expt2/fam/fge_a_students_ex_withfb_CORRECT_UCL2008-05-1.edat
- __MACOSX/rawdata/expt2/fam/._fge_a_students_ex_withfb_CORRECT_UCL2008-05-1.edat
- rawdata/expt2/fam/fge_a_students_ex_withfb_CORRECT_UCL2008-06-1.edat
- __MACOSX/rawdata/expt2/fam/._fge_a_students_ex_withfb_CORRECT_UCL2008-06-1.edat
- rawdata/expt2/fam/fge_a_students_ex_withfb_CORRECT_UCL2008-07-1.edat
- __MACOSX/rawdata/expt2/fam/._fge_a_students_ex_withfb_CORRECT_UCL2008-07-1.edat
- rawdata/expt2/fam/fge_a_students_ex_withfb_CORRECT_UCL2008-08-1.edat
- __MACOSX/rawdata/expt2/fam/._fge_a_students_ex_withfb_CORRECT_UCL2008-08-1.edat
- rawdata/expt2/fam/fge_a_students_ex_withfb_CORRECT_UCL2008-09-1.edat
- __MACOSX/rawdata/expt2/fam/._fge_a_students_ex_withfb_CORRECT_UCL2008-09-1.edat
- rawdata/expt2/fam/fge_a_students_ex_withfb_CORRECT_UCL2008-10-1.edat
- __MACOSX/rawdata/expt2/fam/._fge_a_students_ex_withfb_CORRECT_UCL2008-10-1.edat
- rawdata/expt2/fam/fge_a_students_ex_withfb_CORRECT_UCL2008-11-1.edat
- __MACOSX/rawdata/expt2/fam/._fge_a_students_ex_withfb_CORRECT_UCL2008-11-1.edat
- rawdata/expt2/fam/fge_a_students_ex_withfb_CORRECT_UCL2008-12-1.edat
- __MACOSX/rawdata/expt2/fam/._fge_a_students_ex_withfb_CORRECT_UCL2008-12-1.edat
- rawdata/expt2/unfam/
- rawdata/expt2/unfam/fge_a_students_ex_withfb_CORRECT_UCL2008-10-1.edat
- __MACOSX/rawdata/expt2/unfam/
- __MACOSX/rawdata/expt2/unfam/._fge_a_students_ex_withfb_CORRECT_UCL2008-10-1.edat
- rawdata/expt2/unfam/fge_a_students_ex_withfb_CORRECT_UCL2008-11-11.edat
- __MACOSX/rawdata/expt2/unfam/._fge_a_students_ex_withfb_CORRECT_UCL2008-11-11.edat
- rawdata/expt2/unfam/fge_a_students_ex_withfb_CORRECT_UCL2008-12-12.edat
- __MACOSX/rawdata/expt2/unfam/._fge_a_students_ex_withfb_CORRECT_UCL2008-12-12.edat
- rawdata/expt2/unfam/fge_a_students_ex_withfb_CORRECT_UCL2008-13-13.edat
- __MACOSX/rawdata/expt2/unfam/._fge_a_students_ex_withfb_CORRECT_UCL2008-13-13.edat
- rawdata/expt2/unfam/fge_a_students_ex_withfb_CORRECT_UCL2008-15-15.edat
- __MACOSX/rawdata/expt2/unfam/._fge_a_students_ex_withfb_CORRECT_UCL2008-15-15.edat
- rawdata/expt2/unfam/fge_a_students_ex_withfb_CORRECT_UCL2008-2-2.edat
- __MACOSX/rawdata/expt2/unfam/._fge_a_students_ex_withfb_CORRECT_UCL2008-2-2.edat
- rawdata/expt2/unfam/fge_a_students_ex_withfb_CORRECT_UCL2008-3-1.edat
- __MACOSX/rawdata/expt2/unfam/._fge_a_students_ex_withfb_CORRECT_UCL2008-3-1.edat
- rawdata/expt2/unfam/fge_a_students_ex_withfb_CORRECT_UCL2008-5-1.edat
- __MACOSX/rawdata/expt2/unfam/._fge_a_students_ex_withfb_CORRECT_UCL2008-5-1.edat
- rawdata/expt2/unfam/fge_a_students_ex_withfb_CORRECT_UCL2008-6-1.edat
- __MACOSX/rawdata/expt2/unfam/._fge_a_students_ex_withfb_CORRECT_UCL2008-6-1.edat
- rawdata/expt2/unfam/fge_a_students_ex_withfb_CORRECT_UCL2008-7-1.edat
- __MACOSX/rawdata/expt2/unfam/._fge_a_students_ex_withfb_CORRECT_UCL2008-7-1.edat
- rawdata/expt2/unfam/fge_a_students_ex_withfb_CORRECT_UCL2008-8-1.edat
- __MACOSX/rawdata/expt2/unfam/._fge_a_students_ex_withfb_CORRECT_UCL2008-8-1.edat
- rawdata/expt2/unfam/fge_a_students_ex_withfb_CORRECT_UCL2008-9-1.edat
- __MACOSX/rawdata/expt2/unfam/._fge_a_students_ex_withfb_CORRECT_UCL2008-9-1.edat
